# Supplementary material for: Stakeholders’ Perceptions Regarding Adaptation and Implementation of Existing Individual and Environmental Workplace Health Promotion Interventions in Blue-Collar Work Settings
Source: Int J Environ Res Public Health. 2022 Oct 19;19(20):13545. doi: 10.3390/ijerph192013545 (PMC9603088; doi:10.3390/ijerph192013545)
Supplement: Supplementary file 1 [file ijerph-19-13545-s001.zip]

Archive with 1 entries (1 files):
- ijerph-1934915-supplementary.pdf
